# Supplementary material for: Charge-Transfer Interactions Stabilize G-Quadruplex-Forming Thrombin Binding Aptamers and Can Improve Their Anticoagulant Activity
Source: Int J Mol Sci. 2021 Sep 2;22(17):9510. doi: 10.3390/ijms22179510 (PMC8430690; doi:10.3390/ijms22179510)
Supplement: Supplementary file 1 [file ijms-22-09510-s001.zip]

Archive with 1 entries (1 files):
- ijms-1339059-supplementary.pdf
